# Supplementary material for: Prevalence and Predictors of Medical Mistrust Among Socioeconomically and Racially Diverse Cancer Patients in Philadelphia
Source: Cancers (Basel). 2025 Feb 14;17(4):649. doi: 10.3390/cancers17040649 (PMC11853404; doi:10.3390/cancers17040649)
Supplement: Supplementary file 1 [file cancers-17-00649-s001.zip]

Archive with 1 entries (1 files):
- cancers-3428595-supplementary.pdf
